# Supplementary material for: Academic Buoyancy: Overcoming Test Anxiety and Setbacks
Source: J Intell. 2023 Feb 21;11(3):42. doi: 10.3390/jintelligence11030042 (PMC10056025; doi:10.3390/jintelligence11030042)
Supplement: Supplementary file 1 [file jintelligence-11-00042-s001.zip]

Archive with 1 entries (1 files):
- jintelligence-2086691-supplementary.pdf
